# Supplementary material for: Prenatal Genome-Wide Cell-Free DNA Screening: Three Years of Clinical Experience in a Hospital Prenatal Diagnostic Unit in Spain
Source: Genes (Basel). 2024 Apr 28;15(5):568. doi: 10.3390/genes15050568 (PMC11121632; doi:10.3390/genes15050568)
Supplement: Supplementary file 1 [file genes-15-00568-s001.zip]

Archive with 1 entries (1 files):
- genes-2972921-supplementary.pdf
